# Supplementary material for: Feasibility, Reproducibility and Reference Ranges of Left Atrial Strain in Preterm and Term Neonates in the First 48 h of Life
Source: Diagnostics (Basel). 2022 Jan 29;12(2):350. doi: 10.3390/diagnostics12020350 (PMC8871374; doi:10.3390/diagnostics12020350)
Supplement: Supplementary file 1 [file diagnostics-12-00350-s001.zip]

Archive with 1 entries (1 files):
- diagnostics-1512358-supplementary.pdf
